# Supplementary material for: Recombinant Protein Vaccines Formulated with Enantio-Specific Cationic Lipid R-DOTAP Induce Protective Cellular and Antibody-Mediated Immune Responses in Mice
Source: Viruses. 2023 Feb 4;15(2):432. doi: 10.3390/v15020432 (PMC9965888; doi:10.3390/v15020432)
Supplement: Supplementary file 1 [file viruses-15-00432-s001.zip]

Archive with 1 entries (1 files):
- viruses-2147397-supplementary.pdf
